# Supplementary material for: Hepatitis B virus rigs the cellular metabolome to avoid innate immune recognition
Source: Nat Commun. 2021 Jan 4;12:98. doi: 10.1038/s41467-020-20316-8 (PMC7782485; doi:10.1038/s41467-020-20316-8)
Supplement: Supplementary file 3 — Source Data [file 41467_2020_20316_MOESM3_ESM.xlsx]

## Sheet: Fig 1
		1b	1	2	3	AVE	STDEV			1d	1	2	3	AVE	STDEV			1e	1	2	3	AVE	STDEV
	glucose	ctrl	1.02	0.98	0.99	0.996667	0.0208167		ctrl	HG	1.14	0.97	0.91	1.00667	0.119304		ctrl	HG	0.82	1.43	0.73	0.993333	0.380832
		HBV	1.85	1.8	1.83	1.82667	0.0251661			LG	0.89	1.25	0.88	1.00667	0.210792			LG	1.05	1.65	1.26	1.32	0.304467
	pyruvate	ctrl	0.97	1.04	0.98	0.996667	0.0378594		polyic	HG	24.96	20.12	28.93	24.67	4.41215		polyic	HG	12.36	15.74	21.17	16.4233	4.44457
		HBV	2.11	2.16	2.21	2.16	0.05			LG	58.36	51.74	67.36	59.1533	7.84016			LG	40.15	31.74	43.15	38.3467	5.9149
	PEP	ctrl	1.03	1.04	0.92	0.996667	0.0665833		hbv+polyic	HG	8.04	7.24	9.14	8.14	0.953939		hbv+polyic	HG	9.14	7.14	8.38	8.22	1.00955
		HBV	2.14	2.1	2.03	2.09	0.0556776			LG	6.37	5.87	6.95	6.39667	0.540494			LG	4.15	8.24	6.69	6.36	2.06487
	Fumaric acid	ctrl	0.94	1.05	1.07	1.02	0.07		HBV+anti-hbs+polyic	HG	31.14	28.26	20.15	26.5167	5.69863		HBV+anti-hbs+polyic	HG	10.74	13.36	18.74	14.28	4.07858
		HBV	1.93	1.82	2.08	1.94333	0.130512			LG	52.16	59.17	60.27	57.2	4.39928			LG	28.36	37.15	35.95	33.82	4.76641
	Malate	ctrl	0.95	1.07	0.94	0.986667	0.0723418
		HBV	2.69	2.24	2.46	2.46333	0.225019
	lacatate	ctrl	0.93	0.97	1.06	0.986667	0.0665833
		HBV	2.8	3.14	2.52	2.82	0.310483
		1f	1	2	3	AVE	STDEV			1g	1	2	3	AVE	STDEV			1h	1	2	3	4	5	AVE	STDEV
	ctrl	HG	0.95	0.93	1.14	1.00667	0.115902		ctrl	HG	0.95	0.99	1.08	1.00667	0.0665833		ctrl	HG	0.88	0.97	1.02	1.06	1.14	1.014	0.0973653
		LG	1.59	1.26	1.57	1.47333	0.185023			LG	1.28	1.48	1.59	1.45	0.157162			LG	1.84	1.06	1.25	1.36	1.49	1.4	0.292147
	htdna	HG	11.29	13.74	15.36	13.4633	2.04906		lps	HG	40.25	56.27	43.26	46.5933	8.51431		polyic	HG	5.26	6.37	9.33	11.17	9.14	8.254	2.39579
		LG	12.27	15.85	15.36	14.4933	1.94099			LG	39.25	53.17	42.08	44.8333	7.35712			LG	14.28	17.28	20.33	21.47	19.48	18.568	2.84622
	hbv+htdna	HG	10.25	9.74	13.24	11.0767	1.89078		hbv+lps	HG	35.19	51.74	37.17	41.3667	9.03796		hbv+polyic	HG	1.58	1.89	3.26	2.14	2.87	2.348	0.697689
		LG	12.35	11.24	13.37	12.32	1.06532			LG	39.19	36.74	45.74	40.5567	4.65305			LG	2.14	3.96	3.14	3.27	1.99	2.9	0.825197
	HBV+anti-hbs+htdna	HG	13.35	14.74	14.48	14.19	0.738986		HBV+anti-hbs+lps	HG	38.15	51.27	46.95	45.4567	6.68626
		LG	16.74	13.36	14.28	14.7933	1.74749			LG	49.1	51.28	39.24	46.54	6.41526
		hbs							hbe						dna
		1j	1	2	3	AVE	STDEV		1	2	3	AVE	STDEV		1	2	3	AVE	STDEV
	vec	HG	0	1.36	2.74	1.36667	1.37001		0	0	0	0	0		0	0.08	0.12	0.0666667	0.061101
		LG	0	0	1.33	0.443333	0.767876		0	0	1.36	0.453333	0.785196		0	0	0.21	0.07	0.121244
	hbv+WT	HG	248.36	325.24	288.39	287.33	38.451		121.96	186.36	152.24	153.52	32.2191		6.25	6.41	6.38	6.34667	0.085049
		LG	94.18	115.36	70.69	93.41	22.345		32.16	51.74	43.96	42.62	9.85854		4.92	4.88	4.82	4.87333	0.0503322
	hbv+ifnar-/-	HG	285.87	369.35	314.15	323.123	42.4573		197.26	229.38	169.36	198.667	30.0347		6.85	6.73	7.07	6.88333	0.172434
		LG	298.26	357.16	289.87	315.097	36.6687		216.9	167.84	170.35	185.03	27.6287		6.69	6.79	6.93	6.80333	0.120554
		hbs									hbe								dna
		1l	1	2	3	4	5	AVE	STDEV		1	2	3	4	5	AVE	STDEV		1	2	3	4	5	AVE	STDEV
	ctrl	HG	0	0	0	0	2.39	0.478	1.06884		6.35	4.15	2.39	1.25	0	2.828	2.49157		0	0	0	0	0	0	0
		LG	0	3.96	4.18	0	0	1.628	2.23059		0	0	3.26	1.17	0	0.886	1.42052		0	0	0	0.05	0.14	0.038	0.0609918
	hbv+WT	HG	476.39	558.32	518.96	587.15	576.33	543.43	45.576		59.77	61.25	98.17	86.57	92.11	79.574	17.8877		5.14	5.29	5.33	5.48	5.59	5.366	0.174155
		LG	178.29	196.35	197.48	226.99	268.29	213.48	35.2648		22.36	9.35	17.84	26.38	36.99	22.584	10.2425		3.58	3.96	4.45	3.37	3.69	3.81	0.416233
	hbv+ifnar-/-	HG	604.25	617.25	574.98	558.69	718.69	614.772	62.5388		147.36	159.33	117.54	87.36	128.36	127.99	27.9174		5.89	5.96	6.02	5.77	6.15	5.958	0.142021
		LG	674.99	570.36	635.74	651.09	563.28	619.092	49.7881		102.36	96.35	147.59	159.36	169.05	134.942	33.4309		5.85	6.28	5.87	5.69	5.77	5.892	0.228298

## Sheet: Fig 3
		3a	1	2	3	AVE	STDEV					3c	1	2	3	AVE	STDEV					3e	1	2	3	AVE	STDEV					3g	1	2	3	AVE	STDEV
hbeag	ctrl	medium	5.36	3.17	4.22	4.25	1.09531			hbeag	ctrl	medium	1.74	1.09	6.33	3.05333	2.85623			hbeag	ctrl	normoxia	3.69	4.17	5.99	4.61667	1.21332			hbeag	ctrl	glucose	6.37	1.25	8.87	5.49667	3.88434
		uk5099	6.38	7.15	1.08	4.87	3.30474					dca	2.04	1.14	3.02	2.06667	0.940284					hypoxia	1.28	6.37	4.47	4.04	2.5721					galactose	4.18	3.66	9.34	5.72667	3.14002
	hbv	medium	140.77	156.47	172.35	156.53	15.7901				hbv	medium	162.07	181.33	174.74	172.713	9.78864				hbv	normoxia	104.22	129.36	137.25	123.61	17.2494				hbv	glucose	167.25	194.27	199.04	186.853	17.1437
		uk5099	390.35	401.33	369.26	386.98	16.2984					dca	39.24	57.18	59.36	51.9267	11.0409					hypoxia	297.15	329.36	317.25	314.587	16.2693					galactose	60.15	80.14	96.31	78.8667	18.1136
hbsag	ctrl	medium	4.15	5.33	4.18	4.55333	0.67278			hbsag	ctrl	medium	4.47	6.91	7.81	6.39667	1.72816			hbesg	ctrl	normoxia	1.09	0	3.67	1.58667	1.88474			hbesg	ctrl	glucose	2.04	3.66	7.18	4.29333	2.62788
		uk5099	1.36	7.11	6.39	4.95333	3.13267					dca	1.75	9.33	2.06	4.38	4.28963					hypoxia	4.18	6.98	9.35	6.83667	2.58798					galactose	1.41	0.96	7.18	3.18333	3.46852
	hbv	medium	75.29	92.36	95.25	87.6333	10.7869				hbv	medium	92.34	96.34	79.29	89.3233	8.91632				hbv	normoxia	68.14	70.17	85.44	74.5833	9.45678				hbv	glucose	69.87	86.34	90.74	82.3167	11.0013
		uk5099	197.66	239.35	220.74	219.25	20.8849					dca	14.27	26.38	28.14	22.93	7.55123					hypoxia	154.03	189.35	194.26	179.213	21.9471					galactose	29.74	39.35	41.14	36.7433	6.13074
dna	ctrl	medium	0.06	0.01	0.08	0.05	0.0360555			dna	ctrl	medium	0.04	0.05	0.01	0.0333333	0.0208167			dna	ctrl	normoxia	0.03	0.04	0.01	0.0266667	0.0152753			dna	ctrl	glucose	0.02	0.04	0.06	0.04	0.02
		uk5099	0.03	0	0.01	0.0133333	0.0152753					dca	0	0.07	0.11	0.06	0.0556776					hypoxia	0.04	0.09	0.01	0.0466667	0.0404145					galactose	0.01	0.07	0	0.0266667	0.0378594
	hbv	medium	6.24	6.33	6.4	6.32333	0.0802081				hbv	medium	6.09	6.17	6.19	6.15	0.052915				hbv	normoxia	5.69	5.71	5.96	5.78667	0.150444				hbv	glucose	6.35	6.38	6.41	6.38	0.03
		uk5099	7.09	7.21	7.12	7.14	0.06245					dca	4.89	5.05	4.99	4.97667	0.080829					hypoxia	6.91	7.05	7.01	6.99	0.072111					galactose	5.03	5.1	5.08	5.07	0.0360555
		3b	1	2	3	AVE	STDEV					3d	1	2	3	AVE	STDEV					3f	1	2	3	AVE	STDEV					3h	1	2	3	AVE	STDEV
	ctrl		1.02	0.95	0.91	0.96	0.0556776				ctrl		0.93	1.08	1.1	1.03667	0.0929157				ctrl		1.05	1.07	0.93	1.01667	0.0757188				ctrl		0.9	1.05	1.09	1.01333	0.100167
	polyic		6.11	5.54	7.54	6.39667	1.03036				polyic		4.04	5.11	6.52	5.22333	1.24388				polyic		6.65	7.89	8.24	7.59333	0.835484				polyic		6.56	7.69	10.93	8.39333	2.26831
	polyic+hbv		1.87	2.11	2.34	2.10667	0.235018				polyic+hbv		1.58	1.89	1.99	1.82	0.213776				polyic+hbv+normoxia		2.06	3.16	2.34	2.52	0.571664				polyic+hbv+glucose		1.23	0.86	2.02	1.37	0.592537
	polyic+hbv+uk5099		0.93	0.73	0.66	0.773333	0.140119				polyic+hbv+dca		8.36	10.95	8.04	9.11667	1.59575				polyic+hbv+hypoxia		1.05	1.24	1.36	1.21667	0.156312				polyic+hbv+galactose		11.26	14.96	15.38	13.8667	2.26719

## Sheet: Fig 4
			4a	1	2	3	AVE	STDEV			4b	1	2	3	AVE	STDEV			4c	1	2	3	AVE	STDEV			4d	1	2	3	AVE	STDEV
	hbeag	med+sh-ctrl		4.36	5.19	1.41	3.65333	1.98661		med+sh-ctrl		0.05	0	0.07	0.04	0.0360555		med+sh-ctrl		0.98	1.03	0.97	0.993333	0.0321455	mRNA	med+sh-ctrl		1.36	2.35	1.25	1.65333	0.605833
		hbv+sh-ctrl		229.37	260.17	236.24	241.927	16.1683		hbv+sh-ctrl		6.191	6.25	6.3	6.247	0.0545619		hbv+sh-ctrl		1.8	1.84	1.86	1.83333	0.0305505		med+sh-ctrl+polyic		17.11	20.26	20.38	19.25	1.85427
		hbv+sh-#1		542.36	590.35	581.35	571.353	25.509		hbv+sh-#1		7.31	7.33	7.38	7.34	0.0360555		hbv+sh-#1		3.52	3.61	3.63	3.58667	0.0585947		HBV+sh-ctrl+polyic		4.98	5.35	5.49	5.27333	0.263502
		hbv+sh-#2		539.11	602.24	610.27	583.873	38.9735		hbv+sh-#2		7.42	7.48	7.52	7.47333	0.0503322		hbv+sh-#2		3.58	3.62	3.65	3.61667	0.0351188		HBV+sh-#1+polyic		1.39	1.99	2.07	1.81667	0.371663
	hbsag	med+sh-ctrl		9.24	2.11	2.33	4.56	4.05449																		HBV+sh-#2+polyic		1.17	0.89	1.38	1.14667	0.245832
		hbv+sh-ctrl		206.24	216.36	248.36	223.653	21.9868																	protein	med+sh-ctrl		2.39	5.95	6.98	5.10667	2.40841
		hbv+sh-#1		489.36	521.2	532.11	514.223	22.2125																		med+sh-ctrl+polyic		314.17	348.29	351.07	337.843	20.5488
		hbv+sh-#2		507.15	533.64	539.74	526.843	17.3255																		HBV+sh-ctrl+polyic		78.59	80.99	90.17	83.25	6.11186
																										HBV+sh-#1+polyic		11.41	17.7	19.79	16.3	4.36189
																										HBV+sh-#2+polyic		11.59	15.74	18.96	15.43	3.69477
			4e	1	2	3	AVE	STDEV			4f	1	2	3	AVE	STDEV			4g	1	2	3	AVE	STDEV			4h	1	2	3	AVE	STDEV
	hbeag	med+sh-ctrl		2.14	3.17	6.34	3.88333	2.18898		med+sh-ctrl		0.01	0	0	0.00333333	0.0057735		med+sh-ctrl		0.97	1.04	0.96	0.99	0.043589	mRNA	med+sh-ctrl		1.36	2.07	0.37	1.26667	0.853834
		hbv+sh-ctrl		241.26	268.29	281.36	263.637	20.451		hbv+sh-ctrl		6.08	6.16	6.17	6.13667	0.0493288		hbv+sh-ctrl		1.94	2.07	2.11	2.04	0.0888819		med+sh-ctrl+polyic		20.74	22.96	25.18	22.96	2.22
		hbv+sh-#1		68.97	87.15	90.25	82.1233	11.4961		hbv+sh-#1		4.98	5.07	5.1	5.05	0.06245		hbv+sh-#1		1.18	1.31	1.24	1.24333	0.0650641		HBV+sh-ctrl+polyic		3.14	5.26	5.96	4.78667	1.46838
		hbv+sh-#2		61.41	89.36	81.44	77.4033	14.4056		hbv+sh-#2		4.78	4.86	4.87	4.83667	0.0493288		hbv+sh-#2		1.37	1.25	1.38	1.33333	0.0723418		HBV+sh-#1+polyic		15.77	18.09	17.93	17.2633	1.29574
	hbsag	med+sh-ctrl		2.11	1.09	1.34	1.51333	0.531633																		HBV+sh-#2+polyic		14.26	17.26	18.06	16.5267	2.00333
		hbv+sh-ctrl		167.33	192.74	203.6	187.89	18.6151																	protein	med+sh-ctrl		3.78	4.96	5.98	4.90667	1.10097
		hbv+sh-#1		42.66	55.29	63.24	53.73	10.3783																		med+sh-ctrl+polyic		322.74	351.47	361.33	345.18	20.0492
		hbv+sh-#2		50.18	63.22	53.17	55.5233	6.83111																		HBV+sh-ctrl+polyic		73.94	75.99	84.15	78.0267	5.40111
																										HBV+sh-#1+polyic		302.41	311.78	310.36	308.183	5.05001
																										HBV+sh-#2+polyic		302.88	321.74	326.98	317.2	12.6752
			4i	1	2	3	AVE	STDEV			4j	1	2	3	AVE	STDEV			4k	1	2	3	AVE	STDEV			4l	1	2	3	AVE	STDEV
	hbeag	med		2.33	4.07	3.18	3.19333	0.870077		med		0.03	0.07	0.06	0.0533333	0.0208167		med		1.02	1.06	0.99	1.02333	0.0351188	mRNA	med		1.35	0.96	2.14	1.48333	0.601193
		hbv		211.25	234.17	237.16	227.527	14.1751		hbv		6.08	6.11	6.16	6.11667	0.0404145		hbv		1.95	2.07	2.04	2.02	0.06245		med+ployic		19.68	23.11	23.98	22.2567	2.27346
		hbv+oxa(10 mM)		59.24	62.14	68.29	63.2233	4.62124		hbv+oxa(10 mM)		5.51	5.58	5.61	5.56667	0.051316		hbv+oxa(10 mM)		1.29	1.35	1.38	1.34	0.0458258		med+ployic+hbv		4.86	5.97	8.19	6.34	1.69555
		hbv+oxa(20 mM)		21.74	18.26	29.35	23.1167	5.67172		hbv+oxa(20 mM)		4.8	4.84	4.87	4.83667	0.0351188		hbv+oxa(20 mM)		0.79	0.84	0.88	0.836667	0.0450925		ployic+hbv+oxa(10 mM)		14.79	17.97	19.33	17.3633	2.33001
	hbsag	med		1.39	5.39	4.19	3.65667	2.05264																		ployic+hbv+oxa(20 mM)		25.37	28.49	29.33	27.73	2.08653
		hbv		185.29	222.14	214.77	207.4	19.4992																	protein	med		1.96	9.35	4.75	5.35333	3.73176
		hbv+oxa(10 mM)		94.11	89.29	105.47	96.29	8.30737																		med+ployic		328.69	346.04	359.74	344.823	15.5607
		hbv+oxa(20 mM)		20.24	28.33	31.04	26.5367	5.6189																		med+ployic+hbv		60.14	72.34	76.98	69.82	8.69823
																										ployic+hbv+oxa(10 mM)		169.58	176.39	186.74	177.57	8.64064
																										ployic+hbv+oxa(20 mM)		261.24	284.74	291.47	279.15	15.8713
																											4o	1	2	3	AVE	STDEV
			4m	1	2	3	AVE	STDEV			4n	1	2	3	AVE	STDEV									mRNA	med		1.32	0.89	1.69	1.3	0.400375
	hbeag	med		1.17	1.93	2.33	1.81	0.589237		med		0.01	0.08	0	0.03	0.043589										med+ployic		19.58	21.15	25.69	22.14	3.17303
		hbv		206.17	235.44	239.36	226.99	18.1369		hbv		6.07	6.1	6.14	6.10333	0.0351188										med+ployic+hbv		6.18	7.39	8.49	7.35333	1.15544
		hbv+lac(5mM)		495.77	535.27	549.98	527.007	28.0338		hbv+lac(5mM)		6.73	6.75	6.82	6.76667	0.0472582										ployic+hbv+lac(5 mM)		2.86	3.15	3.22	3.07667	0.190875
		hbv+lac(10 mM)		599.36	616.17	636.88	617.47	18.7938		hbv+lac(10 mM)		7.29	7.33	7.36	7.32667	0.0351188										ployic+hbv+lac(10 mM)		0.99	1.08	1.21	1.09333	0.110604
	hbsag	med		4.18	5.93	1.07	3.72667	2.46151																	protein	med		1.77	2.96	8.29	4.34	3.47216
		hbv		188.29	194.36	214.27	198.973	13.5905																		med+ployic		328.27	348.67	358.17	345.037	15.2775
		hbv+lac(5mM)		405.39	438.39	437.15	426.977	18.7049																		med+ployic+hbv		89.35	106.78	116.35	104.16	13.6893
		hbv+lac(10 mM)		544.18	559.38	570.14	557.9	13.0431																		ployic+hbv+lac(5 mM)		37.18	49.68	52.16	46.34	8.02912
																										ployic+hbv+lac(10 mM)		10.49	12.07	16.95	13.17	3.36755

## Sheet: Fig 5
			5b	1	2	3	4	5	AVE	STDEV							5n	1	2	3	4	5	AVE	STDEV
	hbsag	ctrl		2.39	1.36	6.97	4.15	5.11	3.996	2.21569					hbsag	ctrl(-/-)		2.14	5.26	7.15	7.01	1.04	4.52	2.80354
		hbv+hg		765.063	709.96	760.39	774.36	761.25	754.205	25.3457						hbv+hg(-/-)		705.29	723.2	722.36	739.66	757.15	729.532	19.6503
		hbv+lg		312.36	324.25	348.9	346.95	358.77	338.246	19.2125						hbv+lg(-/-)		294.17	340.87	310.85	326.14	322.74	318.954	17.5086
		hbv+lg+oxa		128.11	81.36	89.36	114.87	111.06	104.952	19.1811						ctrl(+/+)		1.05	3.26	3.74	0.98	1.15	2.036	1.34853
	hbeag	ctrl		2.69	3.69	7.15	4.25	6.35	4.826	1.86469						hbv+hg(+/+)		795.26	805.24	781.14	754.11	810.65	789.28	22.6404
		hbv+hg		70.58	89.36	93.74	77.18	85.17	83.206	9.33304						hbv+lg(+/+)		791.57	782.34	799.14	785.14	824.24	796.486	16.8102
		hbv+lg		24.85	28.19	36.79	35.41	41.27	33.302	6.6646					hbeag	ctrl(-/-)		1.04	2.36	0.91	4.71	6.99	3.202	2.61053
		hbv+lg+oxa		9.37	12.47	13.38	18.47	14.33	13.604	3.29651						hbv+hg(-/-)		67.44	71.42	78.19	81.74	75.66	74.89	5.61135
																hbv+lg(-/-)		20.47	32.15	28.17	22.14	28.11	26.208	4.80228
																ctrl(+/+)		3.67	7.15	1.24	1.22	1.74	3.004	2.52611
			5c	1	2	3	4	5	AVE	STDEV						hbv+hg(+/+)		84.77	80.24	103.74	92.35	95.78	91.376	9.23123
	dna	ctrl		0.05	0.09	0.07	0.11	0.07	0.078	0.0228035						hbv+lg(+/+)		101.74	97.84	92.14	88.44	89.14	93.86	5.75647
		hbv+hg		6.21	6.29	6.35	6.44	6.37	6.332	0.0867179
		hbv+lg		4.92	4.98	5.03	5.09	5.11	5.026	0.0782943							5o	1	2	3	4	5	AVE	STDEV
		hbv+lg+oxa		3.95	4.07	4.09	4.26	4.32	4.138	0.150233					dna	ctrl(-/-)		0.05	0.14	0.07	0.16	0.02	0.088	0.0597495
																hbv+hg(-/-)		6.42	6.48	6.41	6.25	6.21	6.354	0.117175
																hbv+lg(-/-)		5.04	5.32	5.17	5.14	5.13	5.16	0.101735
			5f	1	2	3	4	5	AVE	STDEV						ctrl(+/+)		0.01	0.08	0.06	0.11	0.02	0.056	0.0415933
	hbsag	ctrl		2.04	3.69	4.17	5.69	4.17	3.952	1.30768						hbv+hg(+/+)		6.64	7.04	6.82	6.93	6.99	6.884	0.159154
		hbv+hg		695.74	701.47	720.99	731.04	714.33	712.714	14.3308						hbv+lg(+/+)		6.89	6.94	7.1	7.19	7.05	7.034	0.120955
		hbv+lg		289.36	296.35	309.44	308.77	316.61	304.106	11.0018
		hbv+lg+lac		768.25	755.36	774.36	792.36	800.39	778.144	18.2229
	hbeag	ctrl		2.11	4.58	6.39	7.18	3.02	4.656	2.153							5r	1	2	3	4	5	AVE	STDEV
		hbv+hg		61.74	69.35	67.18	82.68	76.77	71.544	8.23556					hbsag	ctrl(-/-)		3.14	1.05	2.66	7.15	4.16	3.632	2.26433
		hbv+lg		18.59	21.74	28.59	32.74	33.14	26.96	6.5491						hbv(-/-)		775.24	699.33	730.35	754.26	789.36	749.708	35.9081
		hbv+lg+lac		78.39	85.44	90.74	95.24	106.33	91.228	10.5205						hbv+oxa(-/-)		315.24	335.96	359.66	364.17	330.35	341.076	20.5391
																ctrl(+/+)		4.52	1.06	2.11	3.04	9.35	4.016	3.24149
			5g	1	2	3	4	5	AVE	STDEV						hbv(+/+)		815.24	802.36	784.18	789.33	795.24	797.27	12.1176
	dna	ctrl		0.06	0.14	0.19	0.06	0.07	0.104	0.0585662						hbv+oxa(+/+)		835.36	768.36	785.24	815.34	826.97	806.254	28.4447
		hbv+hg		6.04	6.08	6.23	6.22	6.3	6.174	0.109453					hbeag	ctrl(-/-)		1.25	6.37	9.35	3.26	5.33	5.112	3.0796
		hbv+lg		4.77	4.93	4.86	4.92	4.97	4.89	0.0777817						hbv(-/-)		68.25	72.15	78.59	74.24	80.33	74.712	4.87711
		hbv+lg+lac		6.74	6.78	6.98	6.92	6.98	6.88	0.113137						hbv+oxa(-/-)		26.35	31.24	38.29	37.26	40.22	34.672	5.7359
																ctrl(+/+)		3.66	1.14	1.5	1.22	1.74	1.852	1.03823
																hbv(+/+)		78.29	81.24	88.79	95.24	89.77	86.666	6.84212
			5j	1	2	3	4	5	AVE	STDEV						hbv+oxa(+/+)		82.36	88.59	91.27	96.35	97.22	91.158	6.07694
	hbsag	ctrl		4.77	5.26	9.36	1.04	5.33	5.152	2.94979
		hbv		686.95	705.38	724.11	754.29	778.19	729.784	36.7634
		hbv+oxa		227.99	196.73	218.44	217.36	234.18	218.94	14.2319							5s	1	2	3	4	5	AVE	STDEV
		hbv+oxa+lac		854.67	848.22	876.36	905.24	914.25	879.748	29.473					dna	ctrl(-/-)		0.02	0.06	0.03	0.14	0.07	0.064	0.0472229
	hbeag	ctrl		4.01	5.11	6.99	1.05	2.33	3.898	2.32442						hbv(-/-)		6.24	6.33	6.4	6.37	6.51	6.37	0.0987421
		hbv		63.25	70.14	76.99	72.58	83.17	73.226	7.45842						hbv+oxa(-/-)		4.99	5.14	4.88	5.24	5.17	5.084	0.146048
		hbv+oxa		15.88	19.68	22.47	20.76	21.91	20.14	2.61273						ctrl(+/+)		0.04	0.08	0.09	0.17	0.06	0.088	0.0496991
		hbv+oxa+lac		87.25	88.66	96.35	98.26	92.11	92.526	4.75544						hbv(+/+)		6.74	6.88	6.83	6.91	7.1	6.892	0.132929
																hbv+oxa(+/+)		6.84	6.88	6.94	6.97	7.02	6.93	0.0714143
			5k	1	2	3	4	5	AVE	STDEV							5v	1	2	3	4	5	AVE	STDEV
	dna	ctrl		0.07	0.11	0.06	0.01	0.08	0.066	0.0364692					hbsag	ctrl(-/-)		1.47	2.65	6.39	2.33	3.15	3.198	1.88619
		hbv		6.33	6.38	6.27	6.55	6.51	6.408	0.118828						hbv(-/-)		745.15	668.59	689.36	736.35	748.59	717.608	36.2988
		hbv+oxa		4.97	5.04	5.06	5.21	5.14	5.084	0.0928978						hbv+lac(-/-)		1247.65	1257.6	1299.35	1230.24	1234.26	1253.82	27.6774
		hbv+oxa+lac		6.75	6.78	6.89	6.92	6.97	6.862	0.0936483						ctrl(+/+)		4.15	6.99	9.35	1.04	2.77	4.86	3.32271
																hbv(+/+)		795.33	714.54	765.36	758.99	763.21	759.486	28.9549
																hbv+lac(+/+)		802.33	722.55	736.25	778.29	789.39	765.762	34.6074
															hbeag	ctrl(-/-)		1.47	2.65	3.11	4.71	5.44	3.476	1.59846
																hbv(-/-)		65.24	69.33	72.54	76.59	82.14	73.168	6.52274
																hbv+lac(-/-)		167.26	158.24	167.41	174.22	177.98	169.022	7.57
																ctrl(+/+)		2.68	3.04	4.41	5.26	6.37	4.352	1.53436
																hbv(+/+)		97.94	90.17	81.22	84.57	92.57	89.294	6.59087
																hbv+lac(+/+)		82.44	86.77	91.74	95.74	101.77	91.692	7.5462
																	5w	1	2	3	4	5	AVE	STDEV
															dna	ctrl(-/-)		0.04	0.05	0.09	0.14	0.06	0.076	0.0403733
																hbv(-/-)		6.24	6.18	6.24	6.37	6.41	6.288	0.0973139
																hbv+lac(-/-)		5.04	5.11	5.24	5.27	5.31	5.194	0.114149
																ctrl(+/+)		0.02	0.07	0.08	0.02	0.01	0.04	0.0324037
																hbv(+/+)		6.57	6.35	6.44	6.48	6.55	6.478	0.088713
																hbv+lac(+/+)		6.41	6.55	6.68	6.64	6.71	6.598	0.12112

## Sheet: Fig 6
			6c	1	2	3	AVE	STDEV
	lac	igg(med)		0.98	1.02	1.04	1.01333	0.0305505
		mavs(med)		1.02	1.04	1.2	1.08667	0.0986577
		igg(hbv)		2.36	2.51	2.55	2.47333	0.100167
		mavs(hbv)		6.67	6.81	6.89	6.79	0.111355
	pyruvate	igg(med)		0.99	1.02	1.03	1.01333	0.0208167
		mavs(med)		0.93	1.02	0.88	0.943333	0.070946
		igg(hbv)		1.05	1.16	1.19	1.13333	0.0737111
		mavs(hbv)		0.98	1.04	1.11	1.04333	0.0650641
			6d	1	2	3	AVE	STDEV
	lac	igg(hepg2)		0.94	1.02	1.09	1.01667	0.0612826
		mavs(hepg2)		1.34	1.28	1.39	1.33667	0.0449691
		igg(hepg2.2.15)		2.79	2.85	2.94	2.86	0.0616441
		mavs(hepg2.2.15)		8.54	8.72	8.81	8.69	0.11225
	pyruvate	igg(hepg2)		0.97	1.05	1.09	1.03667	0.0498888
		mavs(hepg2)		1.08	1.23	1.19	1.16667	0.063421
		igg(hepg2.2.15)		1.17	1.29	1.36	1.27333	0.0784573
		mavs(hepg2.2.15)		1.06	1.15	1.07	1.09333	0.0402768

## Sheet: Fig S1
		s1a	1	2	3	AVE	STDEV				s1c	1	2	3	AVE	STDEV				s1f	1	2	3	AVE	STDEV				s1h	1	2	3	AVE	STDEV
	ctrl	HG	0.87	0.96	1.08	0.97	0.105357		ctrl (hepg2)		HG	0.96	1.18	1.09	1.07667	0.110604		mx1	ctrl	HG	0.97	1.04	1.11	1.04	0.07			ctrl	HG	0.98	1.04	1.25	1.09	0.141774
		LG	1.05	1.11	1.28	1.14667	0.119304				LG	1.06	1.24	1.47	1.25667	0.205508				LG	1.24	1.59	1.78	1.53667	0.273922				LG	1.05	1.17	1.48	1.23333	0.221886
	polyic	HG	43.15	49.38	54.28	48.9367	5.57823		polyic(hepg2)		HG	38.14	40.66	47.98	42.26	5.1114			polyic	HG	40.72	46.88	49.62	45.74	4.5582			ployic	HG	28.41	26.25	38.49	31.05	6.53312
		LG	129.85	137.68	143.28	136.937	6.74579				LG	98.41	117.26	126.93	114.2	14.5041				LG	122.74	139.95	147.42	136.703	12.6563				LG	91.47	108.99	114.24	104.9	11.9233
	hbv+polyic	HG	14.26	18.38	15.77	16.1367	2.08433		ctrl (hepg2.2.15)		HG	0.92	1.08	1.12	1.04	0.10583			hbv+polyic	HG	9.11	11.44	12.63	11.06	1.7905			ployic+a	HG	18.58	24.25	25.66	22.83	3.74752
		LG	15.47	18.29	21.57	18.4433	3.05289				LG	0.98	1.27	1.86	1.37	0.448442				LG	15.65	17.95	19.44	17.68	1.90937				LG	18.29	26.38	28.91	24.5267	5.54727
	HBV+anti-hbs+polyic	HG	47.28	51.66	58.91	52.6167	5.87372		polyic(hepg2.2.15)		HG	9.85	10.74	13.24	11.2767	1.75756												ployic+b	HG	19.44	29.69	20.77	23.3	5.57372
		LG	138.26	115.74	120.66	124.887	11.84				LG	8.22	12.24	11.05	10.5033	2.065		rsad2	ctrl	HG	0.96	1.02	1.08	1.02	0.06				LG	22.47	25.96	30.14	26.19	3.84017
																				LG	1.47	1.63	1.82	1.64	0.175214			ployic+c	HG	8.19	12.44	14.75	11.7933	3.32747
		s1b	1	2	3	AVE	STDEV				s1d	1	2	3	AVE	STDEV			polyic	HG	24.15	26.63	32.44	27.74	4.25501				LG	10.42	12.64	17.33	13.4633	3.52781
	ctrl	HG	0.86	0.99	1.25	1.03333	0.198578			ctrl		0	0.02	0.01	0.01	0.01				LG	73.48	88.48	95.47	85.81	11.2355			ployic+d	HG	6.33	8.04	10.24	8.20333	1.96011
		LG	1.25	1.74	1.36	1.45	0.257099			hbv		6.15	6.23	6.33	6.23667	0.090185			hbv+polyic	HG	5.69	8.38	11.24	8.43667	2.77543				LG	6.04	7.91	9.33	7.76	1.65012
	polyic	HG	27.99	33.41	35.55	32.3167	3.89678			HBV+anti-hbs		0.09	0.14	0.19	0.14	0.05				LG	16.74	11.25	16.38	14.79	3.07101
		LG	104.99	115.36	122.44	114.263	8.77654
	hbv+polyic	HG	7.26	10.47	13.66	10.4633	3.20001
		LG	7.85	8.14	8.87	8.28667	0.525579													s1g	1	2	3	AVE	STDEV
	HBV+anti-hbs+polyic	HG	25.44	27.76	32.64	28.6133	3.67507												ctrl	HG	0.98	1.05	1.09	1.04	0.0556776
		LG	82.45	91.74	106.27	93.4867	12.0057													LG	1.47	1.86	1.05	1.46	0.405093
																			lps	HG	43.17	58.35	60.14	53.8867	9.32396
	ctrl	HG	0.97	1.05	1.17	1.06333	0.100664													LG	61.14	52.66	65.74	59.8467	6.63522
		LG	1.24	1.45	1.58	1.42333	0.171561												hbv+lps	HG	19.24	26.35	27.18	24.2567	4.36434
	polyic	HG	22.74	24.84	31.44	26.34	4.53982													LG	27.47	21.69	30.14	26.4333	4.31933
		LG	85.74	90.24	103.74	93.24	9.3675
	hbv+polyic	HG	4.17	6.99	7.98	6.38	1.97689												ctrl	HG	0.95	0.99	1.08	1.00667	0.0665833
		LG	7.84	8.26	9.67	8.59	0.958593													LG	1.07	1.15	1.24	1.15333	0.085049
	HBV+anti-hbs+polyic	HG	25.76	36.41	29.47	30.5467	5.40602												htdna	HG	19.38	20.18	30.18	23.2467	6.01775
		LG	101.44	117.26	124.63	114.443	11.8488													LG	27.11	26.2	19.77	24.36	4.00101
																			hbv+htdna	HG	9.25	12.74	12.04	11.3433	1.84636
																				LG	8.86	9.33	12.47	10.22	1.96268

## Sheet: Fig S3
		s3a	1	2	3	AVE	STDEV				s3f	1	2	3	AVE	STDEV					s3l	1	2	3	AVE	STDEV
	pyruvate	0（day）	0.91	0.95	1.06	0.973333	0.0776745			ctrl		0.94	0.99	1.14	1.02333	0.104083		pyruvate	ctrl			0.95	1.05	1.12	1.04	0.08544
		3（day）	2.04	1.85	1.65	1.84667	0.195021			hbv		3.78	3.92	4.39	4.03	0.319531			hbv			2.78	3.12	3.22	3.04	0.230651
		6（day）	2.74	2.14	2.66	2.51333	0.325781			hbv+akti		0.62	0.93	1.02	0.856667	0.209841			hbv+akti			1.03	0.91	0.84	0.926667	0.0960902
																			hbv+sh-mavs			0.75	0.88	0.92	0.85	0.0888819
	lactate	0（day）	0.89	0.97	1.08	0.98	0.0953939
		3（day）	2.01	1.94	1.61	1.85333	0.21362				s3g	1	2	3	AVE	STDEV		lactate	ctrl			0.92	0.99	1.06	0.99	0.07
		6（day）	2.94	3.08	3.29	3.10333	0.176163			sh-ctrl		0.92	1.08	1.12	1.04	0.10583			hbv			2.74	2.96	3.05	2.91667	0.159478
										sh-#1		0.89	0.65	0.69	0.743333	0.128582			hbv+akti			0.89	0.95	0.99	0.943333	0.0503322
										sh-#2		0.09	0.17	0.16	0.14	0.043589			hbv+sh-mavs			0.64	0.86	0.97	0.823333	0.168028
		s3b	1	2	3	AVE	STDEV
	pyruvate	0（hour）	0.91	1.05	1.09	1.01667	0.0945163
		24（hour）	1.92	2.23	2.3	2.15	0.202237				s3h	1	2	3	AVE	STDEV					s3n	1	2	3	AVE	STDEV
		48（hour）	2.89	2.67	2.55	2.70333	0.172434		ctrl			0.93	1.08	1.17	1.06	0.121244		pyruvate	ctrl			0.92	1.05	0.98	0.983333	0.0650641
									hbv			3.96	4.36	4.48	4.26667	0.272274			hbv			2.98	3.05	3.36	3.13	0.202237
	lactate	0（hour）	0.93	1.04	1.11	1.02667	0.0907377		hbv+sh-vdac			0.66	0.68	1.02	0.786667	0.20232			hbv+hkvbd			0.68	0.88	0.96	0.84	0.144222
		24（hour）	2.41	2.24	1.98	2.21	0.216564												hbv+g6p			0.82	0.91	1.05	0.926667	0.115902
		48（hour）	2.89	3.11	3.21	3.07	0.163707		ctrl			0.96	1.14	1.08	1.06	0.0916515
									hbv			3.95	4.12	4.38	4.15	0.216564		lactate	ctrl			0.92	1.06	1.11	1.03	0.0984886
									hbv+sh-mavs			0.68	0.81	1.02	0.836667	0.171561			hbv			2.78	2.96	3.26	3	0.242487
		s3d	1	2	3	AVE	STDEV												hbv+hkvbd			0.78	0.95	1.09	0.94	0.155242
	ctrl		0.97	1.05	1.09	1.03667	0.061101												hbv+g6p			0.89	1.31	1.47	1.22333	0.299555
	polyic		0.36	0.53	0.58	0.49	0.115326
	polyic+hbv		1.15	1.21	1.48	1.28	0.175784

## Sheet: Fig S4
		s4a	1	2	3	AVE	STDEV				s4e	1	2	3	AVE	STDEV					s4f	1	2	3	AVE	STDEV
	WT	0（ug/ml）	0.92	0.9	1.05	0.956667	0.0814453		ifn	WT	ctrl	0.91	1.05	1.14	1.03333	0.115902			ifn	sh-ctrl	ctrl	0.93	1.05	1.14	1.04	0.105357
		0.4（ug/ml）	7.92	8.79	7.78	8.16333	0.547205				polyic	27.58	34.25	35.66	32.4967	4.31593					polyic	36.51	44.17	46.09	42.2567	5.0685
		0.8（ug/ml）	13.45	15.02	17.41	15.2933	1.9941				polyic+hbv	4.86	4.15	3.98	4.33	0.466798					polyic+hbv	4.77	5.36	5.33	5.15333	0.332315
		1.2（ug/ml）	26.14	31.22	34.95	30.77	4.42221			HK2-/-	ctrl	1.05	1.41	0.94	1.13333	0.245832				sh-vdac	ctrl	3.09	1.99	2.63	2.57	0.552449
		1.6（ug/ml）	44.05	46.77	57.48	49.4333	7.10009				polyic	25.37	31.85	32.48	29.9	3.93572					polyic	40.25	43.35	48.77	44.1233	4.31232
	HK2-/-	0（ug/ml）	0.97	1.05	1.14	1.05333	0.085049				polyic+hbv	16.14	15.27	23.77	18.3933	4.6766					polyic+hbv	18.63	24.15	26.78	23.1867	4.15952
		0.4（ug/ml）	19.35	18.64	14.11	17.3667	2.84261
		0.8（ug/ml）	34.66	30.72	28.47	31.2833	3.13321		mx1	WT	ctrl	0.91	1.04	1.12	1.02333	0.105987			mx1	sh-ctrl	ctrl	0.95	1.04	1.17	1.05333	0.110604
		1.2（ug/ml）	42.69	56.98	51.44	50.37	7.20484				polyic	42.72	47.66	55.16	48.5133	6.26375					polyic	51.94	59.63	64.77	58.78	6.4571
		1.6（ug/ml）	82.97	81.54	72.99	79.1667	5.39672				polyic+hbv	5.57	5.97	6.79	6.11	0.621932					polyic+hbv	11.74	12.78	19.35	14.6233	4.12631
										HK2-/-	ctrl	1.58	2.63	2.99	2.4	0.732598				sh-vdac	ctrl	2.74	1.92	3.14	2.6	0.621932
											polyic	43.74	54.95	53.74	50.81	6.15262					polyic	51.27	63.54	65.77	60.1933	7.80786
		s4c	1	2	3	AVE	STDEV				polyic+hbv	20.74	24.37	28.97	24.6933	4.12452					polyic+hbv	26.74	27.33	32.51	28.86	3.17473
	med	0（ug/ml）	0.97	1.05	1.11	1.04333	0.0702377
		0.4（ug/ml）	6.04	7.94	7.84	7.27333	1.06927		rsad2	WT	ctrl	0.97	1.04	1.09	1.03333	0.0602771			rsad2	sh-ctrl	ctrl	0.91	1.05	1.14	1.03333	0.115902
		0.8（ug/ml）	10.44	11.24	15.74	12.4733	2.85715				polyic	33.14	36.51	45.68	38.4433	6.4897					polyic	37.47	45.74	47.98	43.73	5.5358
		1.2（ug/ml）	21.44	23.74	30.74	25.3067	4.8439				polyic+hbv	5.17	4.02	3.44	4.21	0.880511					polyic+hbv	5.33	7.08	7.88	6.76333	1.30416
		1.6（ug/ml）	37.41	41.52	47.48	42.1367	5.06324			HK2-/-	ctrl	3.44	2.04	2.99	2.82333	0.714726				sh-vdac	ctrl	0.89	0.96	1.04	0.963333	0.0750555
	g6p	0（ug/ml）	0.78	0.88	1.04	0.9	0.131149				polyic	31.04	32.79	42.11	35.3133	5.95077					polyic	36.78	42.58	45.77	41.71	4.55771
		0.4（ug/ml）	10.41	11.74	18.14	13.43	4.13283				polyic+hbv	15.41	18.51	24.66	19.5267	4.70806					polyic+hbv	17.87	25.34	27.22	23.4767	4.94567
		0.8（ug/ml）	20.63	22.33	29.74	24.2333	4.84407
		1.2（ug/ml）	55.11	45.96	44.71	48.5933	5.6781
		1.6（ug/ml）	67.15	56.44	57.84	60.4767	5.82151
		s4b	1	2	3	AVE	STDEV				s4g	1	2	3	AVE	STDEV					s4h	1	2	3	AVE	STDEV
	sh-ctrl	0（ug/ml）	0.92	1.07	1.02	1.00333	0.0763763		ifn	med	ctrl	0.97	1.14	1.24	1.11667	0.136504			ifn	med	ctrl	0.97	1.05	1.09	1.03667	0.061101
		0.4（ug/ml）	9.48	13.69	14.27	12.48	2.61421				polyic	22.8	23.45	29.33	25.1933	3.59717					polyic	38.11	46.35	45.22	43.2267	4.46704
		0.8（ug/ml）	25.74	26.07	19.44	23.75	3.73621				polyic+hbv	3.07	4.11	4.76	3.98	0.852467					polyic+hbv	6.04	6.95	7.39	6.79333	0.688501
		1.2（ug/ml）	37.25	43.11	44.65	41.67	3.90451			g6p	ctrl	1.87	2.33	2.96	2.38667	0.547205				hkvbd	ctrl	0.87	1.14	1.09	1.03333	0.143643
		1.6（ug/ml）	43.29	53.35	57.84	51.4933	7.45057				polyic	19.11	23.14	25.36	22.5367	3.16838					polyic	37.14	45.55	44.98	42.5567	4.69962
	sh-vdac1	0（ug/ml）	0.96	1.04	1.01	1.00333	0.0404145				polyic+hbv	8.77	11.05	12.04	10.62	1.67687					polyic+hbv	18.11	23.37	28.54	23.34	5.21506
		0.4（ug/ml）	18.74	22.36	23.51	21.5367	2.4893
		0.8（ug/ml）	38.14	44.15	44.33	42.2067	3.52299		mx1	med	ctrl	0.94	0.99	1.14	1.02333	0.104083			mx1	med	ctrl	0.99	1.15	1.08	1.07333	0.0802081
		1.2（ug/ml）	57.41	65.29	67.22	63.3067	5.19704				polyic	42.15	51.26	51.77	48.3933	5.4129					polyic	50.74	59.9	59.47	56.7033	5.16887
		1.6（ug/ml）	85.24	89.35	102.48	92.3567	9.00469				polyic+hbv	5.01	6.97	7.15	6.37667	1.18698					polyic+hbv	8.14	9.42	13.65	10.4033	2.88361
										g6p	ctrl	2.35	3.11	3.95	3.13667	0.800333				hkvbd	ctrl	2.14	3.69	4.77	3.53333	1.32198
											polyic	40.22	46.92	50.24	45.7933	5.10413					polyic	48.74	55.96	58.77	54.49	5.17406
		s4d	1	2	3	AVE	STDEV				polyic+hbv	26.44	17.14	27.44	23.6733	5.68008					polyic+hbv	27.36	30.74	38.19	32.0967	5.541
	sh-ctrl	0（ug/ml）	0.92	1.04	1.08	1.01333	0.0832666
		0.4（ug/ml）	8.77	10.17	11.81	10.25	1.52158		rsad2	med	ctrl	0.97	1.05	1.12	1.04667	0.0750555			rsad2	med	ctrl	0.94	1.05	1.14	1.04333	0.100167
		0.8（ug/ml）	19.63	21.47	26.11	22.4033	3.3393				polyic	31.44	34.29	39.64	35.1233	4.16303					polyic	34.51	38.28	44.64	39.1433	5.11989
		1.2（ug/ml）	39.47	42.11	48.48	43.3533	4.63189				polyic+hbv	3.04	4.69	5.27	4.33333	1.15699					polyic+hbv	5.07	7.66	8.61	7.11333	1.83222
		1.6（ug/ml）	49.47	52.14	59.94	53.85	5.44043			g6p	ctrl	1.44	2.96	3.27	2.55667	0.979405				hkvbd	ctrl	1.91	3.06	4.11	3.02667	1.10038
	hkvbd	0（ug/ml）	1.05	0.94	1.17	1.05333	0.115036				polyic	30.06	38.02	41.08	36.3867	5.68867					polyic	29.04	37.91	39.06	35.3367	5.4833
		0.4（ug/ml）	21.47	25.27	28.97	25.2367	3.75011				polyic+hbv	17.05	17.33	23.67	19.35	3.74385					polyic+hbv	17.22	17.64	23.77	19.5433	3.66642
		0.8（ug/ml）	39.15	47.45	49.33	45.31	5.4169
		1.2（ug/ml）	71.04	88.19	91.24	83.49	10.8893
		1.6（ug/ml）	88.47	96.38	109.15	98	10.4347

## Sheet: Fig S5
			s5a	1	2	3	AVE	STDEV					s5i	1	2	3	AVE	STDEV					s5k	1	2	3	AVE	STDEV
	hbsag	hepg2	medium	1.05	1.33	2.36	1.58	0.689855			hbsag	wt	medium	0.74	0.15	0.99	0.626667	0.431316			hbsag	wt	normoxia	0.25	0.74	0.92	0.636667	0.346747
			uk5099	1.58	2.69	2.88	2.38333	0.702163					uk5099	0.42	0.69	0.78	0.63	0.18735					hypoxia	0.258	0.64	0.87	0.589333	0.30913
		hepg2.2.15	medium	277.55	326.24	339.27	314.353	32.5317				wt+hbv	medium	290.25	311.84	376.92	326.337	45.1169				wt+hbv	normoxia	295.14	335.75	374.15	335.013	39.5102
			uk5099	617.88	728.95	779.64	708.823	82.7369					uk5099	612.74	644.81	751.34	669.63	72.557					hypoxia	684.14	705.99	785.35	725.16	53.2586
	hbeag	hepg2	medium	0.98	1.56	2.87	1.80333	0.968211				ifn-/-+hbv	medium	398.24	421.07	517.25	445.52	63.1601				ifn-/-+hbv	normoxia	358.66	376.48	434.78	389.973	39.8135
			uk5099	1.77	2.69	3.07	2.51	0.668431					uk5099	416.11	428.74	525.33	456.727	59.7469					hypoxia	354.61	366.15	415.27	378.677	32.2118
		hepg2.2.15	medium	250.74	241.95	190.47	227.72	32.5575
			uk5099	496.25	517.98	596.35	536.86	52.653			hbeag	wt	medium	0.99	0.58	1.04	0.87	0.252389			hbeag	wt	normoxia	0.06	0.08	1.93	0.69	1.07392
	dna	hepg2	medium	0.01	0.07	0.03	0.0366667	0.0305505					uk5099	0.25	1.69	2.33	1.42333	1.06533					hypoxia	0.57	0.63	2.11	1.10333	0.872315
			uk5099	0	0.08	0.09	0.0566667	0.0493288				wt+hbv	medium	192.55	236.33	251.44	226.773	30.586				wt+hbv	normoxia	218.44	224.71	263.14	235.43	24.2015
		hepg2.2.15	medium	6.96	6.77	6.8	6.84333	0.102144					uk5099	436.98	515.55	542.66	498.397	54.8885					hypoxia	537.26	554.77	617.27	569.767	42.0604
			uk5099	7.89	8.14	8.16	8.06333	0.150444				ifn-/-+hbv	medium	231.51	279.36	290.41	267.093	31.3074				ifn-/-+hbv	normoxia	227.41	264.15	271.95	254.503	23.7854
													uk5099	231.05	264.44	277.94	257.81	24.1378					hypoxia	243.66	247.48	289.33	260.157	25.3369
			s5b	1	2	3	AVE	STDEV
	hbsag	hepg2	med	1.04	0.89	1.14	1.02333	0.125831			dna	wt	medium	0.05	0	0.03	0.0266667	0.0251661			dna	wt	normoxia	0.05	0.01	0.25	0.103333	0.128582
			dca	1.41	1.87	2.64	1.97333	0.621477					uk5099	0	0.05	0.02	0.0233333	0.0251661					hypoxia	0.01	0	0.06	0.0233333	0.0321455
		hepg2.2.15	med	307.25	329.38	372.65	336.427	33.2646				wt+hbv	medium	6.14	6.17	6.35	6.22	0.113578				wt+hbv	normoxia	6.01	6.22	6.29	6.17333	0.145717
			dca	80.14	87.29	109.25	92.2267	15.1699					uk5099	7.15	7.38	7.42	7.31667	0.145717					hypoxia	7.15	7.14	7.39	7.22667	0.141539
	hbeag	hepg2	med	0.97	1.25	1.99	1.40333	0.527004				ifn-/-+hbv	medium	6.47	6.55	6.63	6.55	0.08				ifn-/-+hbv	normoxia	6.36	6.47	6.74	6.52333	0.195533
			dca	1.25	5.36	7.15	4.58667	3.02507					uk5099	6.38	6.41	6.49	6.42667	0.0568624					hypoxia	6.44	6.57	6.74	6.58333	0.150444
		hepg2.2.15	med	232.87	285.44	291.07	269.793	32.1002
			dca	48.77	54.36	68.91	57.3467	10.3969
	dna	hepg2	med	0.09	0.12	0.14	0.116667	0.0251661
			dca	0.06	0.12	0.07	0.0833333	0.0321455
		hepg2.2.15	med	7.01	7.25	7.31	7.19	0.158745
			dca	5.71	5.88	6.04	5.87667	0.165025
			s5c	1	2	3	AVE	STDEV					s5j	1	2	3	AVE	STDEV					s5l	1	2	3	AVE	STDEV
	hbsag	hepg2	normoxia	1.62	1.08	2.33	1.67667	0.626924			hbsag	wt	med	0.68	0.57	0.93	0.726667	0.184481			hbsag	wt	glucose	0.74	0.93	0.54	0.736667	0.195021
			hypoxia	2.74	3.66	4.87	3.75667	1.06829					dca	0.39	0.78	0.91	0.693333	0.270617					galactose	0.84	0.59	0.63	0.686667	0.134288
		hepg2.2.15	normoxia	247.11	291.99	328.24	289.113	40.6414				wt+hbv	med	304.11	349.74	361.28	338.377	30.2315				wt+hbv	glucose	286.36	331.41	334.75	317.507	27.0255
			hypoxia	761.84	845.22	893.26	833.44	66.4972					dca	85.14	109.77	118.74	104.55	17.3976					galactose	86.47	114.26	124.54	108.423	19.6947
	hbeag	hepg2	normoxia	1.08	1.33	1.97	1.46	0.459021				ifn-/-+hbv	med	385.84	337.69	401.6	375.043	33.2949				ifn-/-+hbv	glucose	296.33	335.41	356.77	329.503	30.6499
			hypoxia	1.58	3.26	1.74	2.19333	0.927218					dca	352.24	374.95	413.05	380.08	30.7279					galactose	301.42	328.69	364.05	331.387	31.402
		hepg2.2.15	normoxia	181.77	222.79	238.15	214.237	29.147
			hypoxia	678.25	756.14	784.62	739.67	55.0644			hbeag	wt	med	0.86	0.94	0.77	0.856667	0.085049			hbeag	wt	glucose	0.74	1.25	1.33	1.10667	0.320052
	dna	hepg2	normoxia	0.08	0.17	0.21	0.153333	0.0665833					dca	0.39	1.05	1.33	0.923333	0.482632					galactose	0.47	0.65	0.11	0.41	0.274955
			hypoxia	0.03	0.11	0.07	0.07	0.04				wt+hbv	med	187.44	239.47	227.65	218.187	27.2754				wt+hbv	glucose	191.77	235.21	246.84	224.607	29.0258
		hepg2.2.15	normoxia	6.18	6.21	6.48	6.29	0.165227					dca	68.14	81.11	84.15	77.8	8.50277					galactose	78.91	78.41	92.36	83.2267	7.91365
			hypoxia	7.91	8.11	8.24	8.08667	0.166233				ifn-/-+hbv	med	217.66	269.36	281.47	256.163	33.8902				ifn-/-+hbv	glucose	218.41	263.37	288.74	256.84	35.6168
													dca	228.24	251.68	297.66	259.193	35.3146					galactose	224.47	275.25	291.35	263.69	34.9064
			s5d	1	2	3	AVE	STDEV			dna	wt	med	0	0.06	0.01	0.0233333	0.0321455			dna	wt	glucose	0.01	0	0.04	0.0166667	0.0208167
	hbsag	hepg2	glucose	1.04	2.77	3.04	2.28333	1.08519					dca	0.01	0.02	0	0.01	0.01					galactose	0	0.03	0.01	0.0133333	0.0152753
			galactose	0.91	1.24	1.74	1.29667	0.417892				wt+hbv	med	6.15	6.17	6.35	6.22333	0.110151				wt+hbv	glucose	6.04	6.11	6.3	6.15	0.134536
		hepg2.2.15	glucose	284.11	324.36	334.25	314.24	26.5578					dca	5.04	5.17	5.23	5.14667	0.0971253					galactose	4.89	4.91	5.18	4.99333	0.161967
			galactose	48.17	61.24	69.33	59.58	10.6772				ifn-/-+hbv	med	6.21	6.32	6.71	6.41333	0.262742				ifn-/-+hbv	glucose	6.14	6.29	6.37	6.26667	0.116762
	hbeag	hepg2	glucose	0.91	1.47	1.92	1.43333	0.505997					dca	6.25	6.49	6.74	6.49333	0.245017					galactose	6.23	6.17	6.35	6.25	0.0916515
			galactose	1.05	2.88	3.04	2.32333	1.10564
		hepg2.2.15	glucose	197.28	238.55	246.05	227.293	26.2614
			galactose	30.25	42.36	45.84	39.4833	8.18342
	dna	hepg2	glucose	0.07	0.15	0.09	0.103333	0.0416333
			galactose	0.05	0.09	0.11	0.0833333	0.0305505
		hepg2.2.15	glucose	6.91	7.11	7.15	7.05667	0.128582
			galactose	5.36	5.5	5.54	5.46667	0.0945163

## Sheet: Fig S6 
			s6a	1	2	3	AVE	STDEV				s6g	1	2	3	AVE	STDEV				s6j	1	2	3	AVE	STDEV
			sh-ctrl	0.97	1.05	1.16	1.06	0.0953939		hbsag	ctrl		1.04	3.04	7.15	3.74333	3.11513		wt	ctrl		0.94	1.05	1.02	1.00333	0.0568624
			sh-#1	0.21	0.25	0.24	0.233333	0.0208167			hbv+oxa		194.36	231.25	244.74	223.45	26.08			hbv		0.95	1.17	1.25	1.12333	0.155349
			sh-#2	0.11	0.22	0.21	0.18	0.0608276			hbv+oxa+lac		71.42	78.74	94.33	81.4967	11.7011			oxa		2.09	3.05	4.46	3.2	1.1921
			s6b	1	2	3	AVE	STDEV			hbv+oxa+lac+sh-ctrl		217.96	247.84	298.36	254.72	40.6392			hbv+oxa		3.26	4.11	5.45	4.27333	1.1041
			sh-ctrl	0.95	1.05	1.09	1.03	0.072111			hbv+oxa+lac+sh-#1		60.47	74.94	81.27	72.2267	10.6622		ko	ctrl		0.91	0.98	1.09	0.993333	0.0907377
			sh-#1	0.09	0.16	0.17	0.14	0.043589			hbv+oxa+lac+sh-#2		61.74	65.78	75.36	67.6267	6.99527			hbv		1.29	1.47	1.92	1.56	0.3245
			sh-#2	0.18	0.13	0.021	0.110333	0.081304												oxa		2.59	3.82	4.99	3.8	1.20012
										hbeag	ctrl		2.66	7.15	3.04	4.28333	2.48987			hbv+oxa		7.84	9.14	8.57	8.51667	0.651639
			s6c	1	2	3	AVE	STDEV			hbv+oxa		178.22	198.25	210.74	195.737	16.405
		hbsag	ctrl	2.85	7.84	9.33	6.67333	3.39388			hbv+oxa+lac		36.74	39.26	48.97	41.6567	6.45765				s6k	1	2	3	AVE	STDEV
			hbv	150.44	172.54	184.79	169.257	17.4088			hbv+oxa+lac+sh-ctrl		194.57	209.25	247.44	217.087	27.2923		hbsag	wt	ctrl	2.05	6.33	9.35	5.91	3.66808
			hbv+oxa	29.48	30.55	37.85	32.6267	4.55507			hbv+oxa+lac+sh-#1		32.41	34.33	46.15	37.63	7.44073				hbv	214.75	236.95	272.48	241.393	29.1204
											hbv+oxa+lac+sh-#2		29.33	33.77	39.77	34.29	5.23939				hbv+lac	578.47	635.74	656.22	623.477	40.2996
		hbeag	ctrl	7.15	2.04	3.67	4.28667	2.61022												ko	ctrl	5.14	9.33	7.14	7.20333	2.09572
			hbv	97.28	116.33	127.48	113.697	15.2712		dna	ctrl		0	0.02	0.01	0.01	0.01				hbv	293.66	327.14	388.07	336.29	47.8655
			hbv+oxa	17.24	20.04	26.73	21.3367	4.87607			hbv+oxa		6.01	6.09	6.28	6.12667	0.138684				hbv+lac	291.28	339.42	355.17	328.623	33.2853
											hbv+oxa+lac		5.18	5.21	5.38	5.25667	0.107858
		dna	ctrl	0.05	0.01	0.02	0.0266667	0.0208167			hbv+oxa+lac+sh-ctrl		6.05	6.21	6.31	6.19	0.131149		hbeag	wt	ctrl	5.11	9.73	2.04	5.62667	3.87095
			hbv	3.97	4.19	4.25	4.13667	0.147422			hbv+oxa+lac+sh-#1		5.02	5.19	5.22	5.14333	0.107858				hbv	165.24	193.41	209.44	189.363	22.3761
			hbv+oxa	2.87	3.09	3.22	3.06	0.176918			hbv+oxa+lac+sh-#2		5.04	5.11	5.2	5.11667	0.0802081				hbv+lac	426.38	509.24	527.22	487.613	53.7863
																				ko	ctrl	3.44	5.97	8.29	5.9	2.42576
			s6d	1	2	3	AVE	STDEV				s6h	1	2	3	AVE	STDEV				hbv	241.96	282.45	280.36	268.257	22.7975
		hbsag	ctrl	4.71	8.99	1.04	4.91333	3.9789			ctrl		0.95	1.07	1.11	1.04333	0.0832666				hbv+lac	245.68	274.48	283.47	267.877	19.7414
			hbv	129.77	153.35	161.84	148.32	16.6162			polyic		15.74	21.66	29.48	22.2933	6.89186
			hbv+lac	375.99	417.18	393.48	395.55	20.6729			polyic+hbv		6.95	7.25	8.05	7.41667	0.568624		dna	wt	ctrl	0.01	0.06	0.09	0.0533333	0.0404145
											polyic+hbv+lac		1.81	2.5	3.08	2.46333	0.635793				hbv	6.04	6.11	6.27	6.14	0.117898
		hbeag	ctrl	1.39	2.07	7.88	3.78	3.56695			hbv+ployic+lac+sh-#1		8.07	9.38	10.05	9.16667	1.00709				hbv+lac	7.35	7.51	7.79	7.55	0.222711
			hbv	81.72	89.75	104.96	92.1433	11.8034			hbv+ployic+lac+sh-#2		8.12	10.62	11.07	9.93667	1.58929			ko	ctrl	0.05	0.01	0	0.02	0.0264575
			hbv+lac	291.08	304.71	337.84	311.21	24.0481													hbv	6.57	6.71	6.87	6.71667	0.150111
												s6i	1	2	3	AVE	STDEV				hbv+lac	6.61	6.72	6.72	6.68333	0.0635085
		dna	ctrl	0.04	0	0	0.0133333	0.023094		hbsag	wt	ctrl	1.25	9.66	0	3.63667	5.25367
			hbv	3.94	4.05	4.1	4.03	0.0818535				hbv	205.36	247.84	256.04	236.413	27.2037
			hbv+lac	5.04	5.21	5.23	5.16	0.104403				hbv+oxa	50.14	61.17	62.11	57.8067	6.65614
											ko	ctrl	0	6.35	7.11	4.48667	3.9041
			s6e	1	2	3	AVE	STDEV				hbv	244.25	294.15	315.47	284.623	36.5533
		hbsag	ctrl	6.37	9.35	1.04	5.58667	4.21002				hbv+oxa	251.07	285.36	291.74	276.057	21.873
			hbv	141.95	167.58	180.24	163.257	19.5077
			hbv+oxa	31.69	31.74	45.33	36.2533	7.86066		hbeag	wt	ctrl	0	0	7.15	2.38333	4.12805
			hbv+oxa+lac	163.74	196.33	208.55	189.54	23.1638				hbv	192.36	218.17	221.74	210.757	16.0317
												hbv+oxa	35.24	51.71	38.12	41.69	8.79624
		hbeag	ctrl	2.96	4.15	3.04	3.38333	0.665157			ko	ctrl	0	1.25	0	0.416667	0.721688
			hbv	78.95	95.74	105.74	93.4767	13.5377				hbv	256.31	258.47	305.14	273.307	27.5896
			hbv+oxa	7.14	10.25	16.77	11.3867	4.91459				hbv+oxa	251.04	257.33	304.21	270.86	29.0527
			hbv+oxa+lac	108.74	138.63	142.36	129.91	18.4284
										dna	wt	ctrl	0	0	0	0	0
		dna	ctrl	0	0	0	0	0				hbv	5.97	6.18	6.24	6.13	0.141774
			hbv	4.36	4.55	4.67	4.52667	0.156312				hbv+oxa	4.92	5.09	5.11	5.04	0.104403
			hbv+oxa	2.92	3.06	3.11	3.03	0.0984886			ko	ctrl	0	0	0.07	0.0233333	0.0404145
			hbv+oxa+lac	4.61	4.82	4.85	4.76	0.130767				hbv	6.37	6.48	6.69	6.51333	0.162583
			s6f	1	2	3	AVE	STDEV				hbv+oxa	6.57	6.59	6.71	6.62333	0.0757188
			sh-ctrl	0.96	1.02	1.04	1.00667	0.0416333
			sh-#1	0.11	0.16	0.19	0.153333	0.0404145
			sh-#2	0.02	0.09	0.12	0.0766667	0.051316

[truncated: 3 more sheets: Fig S7, Fig S8, Fig S9]
